# Supplementary material for: Molecular characterization of extraintestinal and diarrheagenic Escherichia coli blood isolates
Source: Virulence. 2022 Nov 24;13(1):2032–41. doi: 10.1080/21505594.2022.2147735 (PMC9704385; doi:10.1080/21505594.2022.2147735)
Supplement: Supplemental Material [file KVIR_A_2147735_SM2052.xlsx]

## Sheet: Supplemantary data
Strain number	Fictional name	Pathotype	Predicted O serotype	Predicted H serotype	MLST PubMLST (Achtman) ST	cgMLST cluster	yfcV	virF	vat	usp	tsh	traT	toxB	tir	terC	tcpC	tccP	subA	stx2Bg	stx2Bf	stx2Be	stx2Bd	stx2Bc	stx2B	stx2Ba	stx2Ag	stx2Af	stx2Ae	stx2Ac	stx2Ad	stx2A	stx2Aa	stx2Ab	stx1Bd	stx1Ba	stx1Bc	stx1Ad	stx1Ac	stx1Aa	stb	sta1	sitA	sigA	sfaS	sfaE	sfaD	sepA	senB	sat
12	Patient037	ExPEC, UPEC	O50/O2	H4	publicST95	Not clustered (allelic difference > 5)	100	0	0	100	0	100	0	0	100	0	0	0	0	0	0	0	0	0	0	0	0	0	0	0	0	0	0	0	0	0	0	0	0	0	0	97	0	0	0	0	0	0	0
51	Patient038	ExPEC, UPEC	O6	H1	publicST73	Not clustered (allelic difference > 5)	100	0	100	100	0	0	0	0	100	0	0	0	0	0	0	0	0	0	0	0	0	0	0	0	0	0	0	0	0	0	0	0	0	0	0	100	0	0	0	100	0	0	0
63	Patient039	No pathotype-associated genes	O147	H45	publicST542	Not clustered (allelic difference > 5)	0	0	0	0	0	0	0	0	100	0	0	0	0	0	0	0	0	0	0	0	0	0	0	0	0	0	0	0	0	0	0	0	0	0	0	0	0	0	0	0	0	0	0
99	Patient040	ExPEC	O11	H17	publicST93	Not clustered (allelic difference > 5)	0	0	0	0	0	100	0	0	99	0	0	0	0	0	0	0	0	0	0	0	0	0	0	0	0	0	0	0	0	0	0	0	0	0	0	100	0	0	0	0	0	0	0
109	Patient041	ExPEC, UPEC	O25	H4	publicST131	Not clustered (allelic difference > 5)	100	0	0	0	0	100	0	0	99	0	0	0	0	0	0	0	0	0	0	0	0	0	0	0	0	0	0	0	0	0	0	0	0	0	0	0	0	0	0	0	0	0	0
110	Patient042	ExPEC, UPEC	O15	H1	publicST393	Not clustered (allelic difference > 5)	0	0	0	0	0	0	0	0	98	0	0	0	0	0	0	0	0	0	0	0	0	0	0	0	0	0	0	0	0	0	0	0	0	0	0	100	0	0	0	0	0	0	100
138	Patient043	ExPEC, UPEC	O1	H7	publicST59	Not clustered (allelic difference > 5)	100	0	0	99	0	0	0	0	99	0	0	0	0	0	0	0	0	0	0	0	0	0	0	0	0	0	0	0	0	0	0	0	0	0	0	100	0	0	0	0	0	0	100
170	Patient044	No pathotype-associated genes	O9	H12	publicST23	Not clustered (allelic difference > 5)	0	0	0	0	100	0	0	0	100	0	0	0	0	0	0	0	0	0	0	0	0	0	0	0	0	0	0	0	0	0	0	0	0	0	0	100	0	0	0	0	0	0	0
184	Patient045	No pathotype-associated genes	O9	H12	publicST88	Not clustered (allelic difference > 5)	0	0	0	0	100	99	0	0	100	0	0	0	0	0	0	0	0	0	0	0	0	0	0	0	0	0	0	0	0	0	0	0	0	0	0	100	0	0	0	0	0	0	0
191	Patient046	ExPEC, UPEC	O6	H1	publicST73	Not clustered (allelic difference > 5)	100	0	100	100	0	0	0	0	100	0	0	0	0	0	0	0	0	0	0	0	0	0	0	0	0	0	0	0	0	0	0	0	0	0	0	100	0	0	0	100	0	0	0
264	Patient047	ExPEC	O11	H4	publicST10	Not clustered (allelic difference > 5)	0	0	0	0	0	100	0	0	100	0	0	0	0	0	0	0	0	0	0	0	0	0	0	0	0	0	0	0	0	0	0	0	0	0	0	100	0	0	0	0	0	100	0
293	Patient048	ExPEC, UPEC	O6	H1	publicST73	Not clustered (allelic difference > 5)	100	0	100	100	0	0	0	0	100	100	0	0	0	0	0	0	0	0	0	0	0	0	0	0	0	0	0	0	0	0	0	0	0	0	0	100	0	0	0	0	0	0	100
311	Patient049	ExPEC, UPEC	O1	H7	publicST95	Not clustered (allelic difference > 5)	100	0	100	100	0	100	0	0	100	0	0	0	0	0	0	0	0	0	0	0	0	0	0	0	0	0	0	0	0	0	0	0	0	0	0	97	0	0	0	0	0	0	0
329	Patient050	ExPEC, UPEC	O25	H1	publicST13427	Not clustered (allelic difference > 5)	100	0	100	100	0	100	0	0	100	0	0	0	0	0	0	0	0	0	0	0	0	0	0	0	0	0	0	0	0	0	0	0	0	0	0	100	0	0	0	0	0	100	100
353	Patient051	ExPEC, UPEC	O6	H1	publicST73	Not clustered (allelic difference > 5)	100	0	100	100	0	100	0	0	100	0	0	0	0	0	0	0	0	0	0	0	0	0	0	0	0	0	0	0	0	0	0	0	0	0	0	100	0	0	0	0	0	100	100
358	Patient052	ExPEC	O8	H19	publicST88	Not clustered (allelic difference > 5)	0	0	0	0	0	100	0	0	100	0	0	0	0	0	0	0	0	0	0	0	0	0	0	0	0	0	0	0	0	0	0	0	0	0	0	100	0	0	0	0	0	0	0
370	Patient053	ExPEC	O9	H4	publicST46	Not clustered (allelic difference > 5)	0	0	0	0	0	100	0	0	100	0	0	0	0	0	0	0	0	0	0	0	0	0	0	0	0	0	0	0	0	0	0	0	0	0	0	100	0	0	0	0	0	0	0
374	Patient054	No pathotype-associated genes	O17/O44	H18	publicST106	Not clustered (allelic difference > 5)	0	0	0	0	0	0	0	0	98	0	0	0	0	0	0	0	0	0	0	0	0	0	0	0	0	0	0	0	0	0	0	0	0	0	0	100	0	0	0	0	0	0	0
394	Patient055	ExPEC, UPEC	O25	H1	publicST73	Not clustered (allelic difference > 5)	100	0	100	100	0	0	0	0	100	0	0	0	0	0	0	0	0	0	0	0	0	0	0	0	0	0	0	0	0	0	0	0	0	0	0	100	0	0	0	99	0	0	0
406	Patient056	ExPEC, UPEC	O45	H45	publicST648	Not clustered (allelic difference > 5)	100	0	0	0	0	0	0	0	98	0	0	0	0	0	0	0	0	0	0	0	0	0	0	0	0	0	0	0	0	0	0	0	0	0	0	100	0	0	0	0	0	0	0
458	Patient057	ExPEC, UPEC	O15	H1	publicST393	Not clustered (allelic difference > 5)	0	0	0	0	0	0	0	0	98	0	0	0	0	0	0	0	0	0	0	0	0	0	0	0	0	0	0	0	0	0	0	0	0	0	0	100	0	0	0	0	0	0	100
506	Patient058	ExPEC	O17/O44	H18	publicST69	Not clustered (allelic difference > 5)	0	0	0	0	0	100	0	0	98	0	0	0	0	0	0	0	0	0	0	0	0	0	0	0	0	0	0	0	0	0	0	0	0	0	0	0	0	0	0	0	0	0	0
507	Patient059	ExPEC, UPEC	O17/O44	H18	publicST69	Not clustered (allelic difference > 5)	0	0	0	0	0	100	0	0	98	0	0	0	0	0	0	0	0	0	0	0	0	0	0	0	0	0	0	0	0	0	0	0	0	0	0	100	0	0	0	0	0	100	100
515	Patient060	ExPEC, UPEC	O4	H1	publicST12	Not clustered (allelic difference > 5)	100	0	100	100	0	0	0	0	99	100	0	0	0	0	0	0	0	0	0	0	0	0	0	0	0	0	0	0	0	0	0	0	0	0	0	100	0	0	0	100	0	0	0
525	Patient061	No pathotype-associated genes	O139	H19	publicST1125	Not clustered (allelic difference > 5)	0	0	0	0	0	100	0	0	100	0	0	0	0	0	0	0	0	0	0	0	0	0	0	0	0	0	0	0	0	0	0	0	0	0	0	0	0	0	0	0	0	0	0
527	Patient062	ExPEC, UPEC	O50/O2	H1	publicST73	Not clustered (allelic difference > 5)	100	0	100	100	0	100	0	0	100	100	0	0	0	0	0	0	0	0	0	0	0	0	0	0	0	0	0	0	0	0	0	0	0	0	0	100	0	0	0	0	0	0	100
529	Patient063	No pathotype-associated genes	O175	H15	publicST951	Not clustered (allelic difference > 5)	0	0	0	0	0	99	0	0	99	0	0	0	0	0	0	0	0	0	0	0	0	0	0	0	0	0	0	0	0	0	0	0	0	0	0	0	0	0	0	0	0	0	0
559	Patient064	ExPEC, UPEC	O6	H1	publicST73	Not clustered (allelic difference > 5)	100	0	100	100	0	0	0	0	100	0	0	0	0	0	0	0	0	0	0	0	0	0	0	0	0	0	0	0	0	0	0	0	0	0	0	100	0	0	0	0	0	0	100
598	Patient065	ExPEC, UPEC	O17/O44	H18	publicST69	Not clustered (allelic difference > 5)	0	0	0	0	0	100	0	0	98	0	0	0	0	0	0	0	0	0	0	0	0	0	0	0	0	0	0	0	0	0	0	0	0	0	0	100	0	0	0	0	0	100	100
608	Patient066	ExPEC, UPEC	O50/O2	H4	publicST95	Not clustered (allelic difference > 5)	100	0	100	100	0	100	0	0	100	0	0	0	0	0	0	0	0	0	0	0	0	0	0	0	0	0	0	0	0	0	0	0	0	0	0	99	0	0	0	0	0	0	0
621	Patient067	ExPEC, UPEC	O4	H5	publicST12	Not clustered (allelic difference > 5)	100	0	100	100	0	100	0	0	99	0	0	0	0	0	0	0	0	0	0	0	0	0	0	0	0	0	0	0	0	0	0	0	0	0	0	100	0	0	0	100	0	0	0
648	Patient068	ExPEC, UPEC	O50/O2	H1	publicST73	Not clustered (allelic difference > 5)	100	0	100	100	0	100	0	0	100	100	0	0	0	0	0	0	0	0	0	0	0	0	0	0	0	0	0	0	0	0	0	0	0	0	0	97	0	0	0	0	0	0	100
656	Patient069	ExPEC, UPEC	O15	H1	publicST393	Not clustered (allelic difference > 5)	0	0	0	0	0	0	0	0	98	0	0	0	0	0	0	0	0	0	0	0	0	0	0	0	0	0	0	0	0	0	0	0	0	0	0	0	0	0	0	0	0	0	100
658	Patient070	ExPEC, UPEC	O15	H1	publicST393	Not clustered (allelic difference > 5)	0	0	0	0	0	0	0	0	98	0	0	0	0	0	0	0	0	0	0	0	0	0	0	0	0	0	0	0	0	0	0	0	0	0	0	100	0	0	0	0	0	0	100
50027	Patient071	ExPEC, UPEC	O25	H4	publicST131	Not clustered (allelic difference > 5)	100	0	0	0	0	100	0	0	99	0	0	0	0	0	0	0	0	0	0	0	0	0	0	0	0	0	0	0	0	0	0	0	0	0	0	0	0	0	0	0	0	0	100
50062	Patient072	ExPEC, UPEC	O6	H1	publicST73	Not clustered (allelic difference > 5)	100	0	100	100	0	0	0	0	100	0	0	0	0	0	0	0	0	0	0	0	0	0	0	0	0	0	0	0	0	0	0	0	0	0	0	100	0	0	0	0	0	0	100
50134	Patient073	ExPEC	O8	H9	publicST88	Not clustered (allelic difference > 5)	0	0	0	0	100	100	0	0	100	0	0	0	0	0	0	0	0	0	0	0	0	0	0	0	0	0	0	0	0	0	0	0	0	0	0	100	0	0	0	0	0	0	0
50311	Patient074	ExPEC, UPEC	O25	H4	publicST131	Not clustered (allelic difference > 5)	0	0	0	0	0	100	0	0	99	0	0	0	0	0	0	0	0	0	0	0	0	0	0	0	0	0	0	0	0	0	0	0	0	0	0	0	0	0	0	0	0	0	0
50366	Patient075	No pathotype-associated genes	O8	H11	publicST48	Not clustered (allelic difference > 5)	0	0	0	0	0	0	0	0	100	0	0	0	0	0	0	0	0	0	0	0	0	0	0	0	0	0	0	0	0	0	0	0	0	0	0	0	0	0	0	0	0	0	0
50449	Patient076	ExPEC, UPEC	O75	H5	publicST550	Not clustered (allelic difference > 5)	100	0	100	100	0	99	0	0	100	100	0	0	0	0	0	0	0	0	0	0	0	0	0	0	0	0	0	0	0	0	0	0	0	0	0	0	0	0	0	0	0	0	100
50525	Patient077	ExPEC, UPEC	O6	H31	publicST127	Not clustered (allelic difference > 5)	100	0	100	98	0	100	0	0	100	0	0	0	0	0	0	0	0	0	0	0	0	0	0	0	0	0	0	0	0	0	0	0	0	0	0	100	0	100	100	100	0	100	0
50541	Patient078	ExPEC	O17/O44	H18	publicST69	Not clustered (allelic difference > 5)	0	0	0	0	0	100	0	0	98	0	0	0	0	0	0	0	0	0	0	0	0	0	0	0	0	0	0	0	0	0	0	0	0	0	0	0	0	0	0	0	0	0	0
50570	Patient079	ExPEC, UPEC	O86	H18	publicST69	Not clustered (allelic difference > 5)	0	0	0	0	0	99	0	0	98	0	0	0	0	0	0	0	0	0	0	0	0	0	0	0	0	0	0	0	0	0	0	0	0	0	0	100	0	0	0	0	0	100	100
50643	Patient080	ExPEC, UPEC	O15	H1	publicST393	Not clustered (allelic difference > 5)	0	0	0	0	0	0	0	0	98	0	0	0	0	0	0	0	0	0	0	0	0	0	0	0	0	0	0	0	0	0	0	0	0	0	0	100	0	0	0	0	0	0	100
50645	Patient081	ExPEC, UPEC	O1	H7	publicST95	Not clustered (allelic difference > 5)	100	0	100	100	0	100	0	0	100	0	0	0	0	0	0	0	0	0	0	0	0	0	0	0	0	0	0	0	0	0	0	0	0	0	0	97	0	0	0	0	0	0	0
50674	Patient082	UPEC	O4	H5	publicST12	Not clustered (allelic difference > 5)	100	0	100	100	0	100	0	0	99	0	0	0	0	0	0	0	0	0	0	0	0	0	0	0	0	0	0	0	0	0	0	0	0	0	0	100	0	0	0	0	0	0	0
50955	Patient083	ExPEC, UPEC	O6	H31	publicST13422	Not clustered (allelic difference > 5)	100	0	100	98	0	0	0	0	100	0	0	0	0	0	0	0	0	0	0	0	0	0	0	0	0	0	0	0	0	0	0	0	0	0	0	100	0	100	100	100	0	0	0
50957	Patient084	ExPEC, UPEC	O25	H1	publicST73	Not clustered (allelic difference > 5)	100	0	100	100	0	0	0	0	100	0	0	0	0	0	0	0	0	0	0	0	0	0	0	0	0	0	0	0	0	0	0	0	0	0	0	100	0	0	0	0	0	0	100
50991	Patient085	No pathotype-associated genes	O9	H17	publicST10	Not clustered (allelic difference > 5)	0	0	0	0	0	100	0	0	100	0	0	0	0	0	0	0	0	0	0	0	0	0	0	0	0	0	0	0	0	0	0	0	0	0	0	100	0	0	0	0	0	0	0
51051	Patient086	ExPEC, UPEC	O1	H7	publicST95	Not clustered (allelic difference > 5)	100	0	100	100	0	100	0	0	100	0	0	0	0	0	0	0	0	0	0	0	0	0	0	0	0	0	0	0	0	0	0	0	0	0	0	97	0	0	0	0	0	0	0
51189	Patient087	ExPEC, UPEC	O6	H1	publicST73	First cluster (allelic difference < 5)	100	0	100	100	0	100	0	0	100	100	0	0	0	0	0	0	0	0	0	0	0	0	0	0	0	0	0	0	0	0	0	0	0	0	0	100	0	0	0	0	0	100	100
51200	Patient088	ExPEC, UPEC	O6	H1	publicST73	First cluster (allelic difference < 5)	100	0	100	100	0	100	0	0	100	100	0	0	0	0	0	0	0	0	0	0	0	0	0	0	0	0	0	0	0	0	0	0	0	0	0	100	0	0	0	0	0	100	100
51259	Patient089	ExPEC	O9	H12	publicST88	Not clustered (allelic difference > 5)	0	0	0	0	0	100	0	0	100	0	0	0	0	0	0	0	0	0	0	0	0	0	0	0	0	0	0	0	0	0	0	0	0	0	0	100	0	0	0	100	0	0	0
51260	Patient090	ExPEC, UPEC	O1	H7	publicST95	Not clustered (allelic difference > 5)	100	0	100	100	0	100	0	0	100	0	0	0	0	0	0	0	0	0	0	0	0	0	0	0	0	0	0	0	0	0	0	0	0	0	0	97	0	0	0	0	0	0	0
51276	Patient091	No pathotype-associated genes	O185	H2	publicST1146	Not clustered (allelic difference > 5)	0	0	0	0	0	0	0	0	100	0	0	0	0	0	0	0	0	0	0	0	0	0	0	0	0	0	0	0	0	0	0	0	0	0	0	0	0	0	0	0	0	0	0
51353	Patient092	ExPEC, UPEC	O17/O44	H18	publicST69	Not clustered (allelic difference > 5)	0	0	0	0	0	100	0	0	98	0	0	0	0	0	0	0	0	0	0	0	0	0	0	0	0	0	0	0	0	0	0	0	0	0	0	100	0	0	0	0	0	100	100
51455	Patient093	ExPEC, UPEC	O50/O2	H6	publicST141	Not clustered (allelic difference > 5)	100	0	0	100	0	100	0	0	100	0	0	0	0	0	0	0	0	0	0	0	0	0	0	0	0	0	0	0	0	0	0	0	0	0	0	0	0	100	0	100	0	0	0
51467	Patient094	ExPEC, UPEC	O25	H4	publicST131	Not clustered (allelic difference > 5)	100	0	0	0	0	99	0	0	99	0	0	0	0	0	0	0	0	0	0	0	0	0	0	0	0	0	0	0	0	0	0	0	0	0	0	100	0	0	0	0	0	100	100
51533	Patient095	ExPEC, UPEC	O1	H7	publicST6999	Not clustered (allelic difference > 5)	100	0	100	100	0	100	0	0	100	0	0	0	0	0	0	0	0	0	0	0	0	0	0	0	0	0	0	0	0	0	0	0	0	0	0	97	0	0	0	0	0	0	0
51534	Patient096	No pathotype-associated genes	O78	H4	publicST23	Not clustered (allelic difference > 5)	0	0	0	0	0	100	0	0	100	0	0	0	0	0	0	0	0	0	0	0	0	0	0	0	0	0	0	0	0	0	0	0	0	0	0	100	0	0	0	0	0	0	0
51549	Patient097	ExPEC, UPEC	O1	H7	publicST1531	Not clustered (allelic difference > 5)	100	0	0	100	0	100	0	0	100	0	0	0	0	0	0	0	0	0	0	0	0	0	0	0	0	0	0	0	0	0	0	0	0	0	0	97	0	0	0	0	0	0	0
51581	Patient098	No pathotype-associated genes	O172	H23	publicST224	Not clustered (allelic difference > 5)	0	0	0	0	0	100	0	0	100	0	0	0	0	0	0	0	0	0	0	0	0	0	0	0	0	0	0	0	0	0	0	0	0	0	0	0	0	0	0	0	0	0	0
51584	Patient099	No pathotype-associated genes	O89	H9	publicST10	Not clustered (allelic difference > 5)	0	0	0	0	0	0	0	0	100	0	0	0	0	0	0	0	0	0	0	0	0	0	0	0	0	0	0	0	0	0	0	0	0	0	0	0	0	0	0	0	0	0	0
51602	Patient 100	ExPEC, UPEC	O6	H1	publicST73	Not clustered (allelic difference > 5)	100	0	100	100	0	100	0	0	100	0	0	0	0	0	0	0	0	0	0	0	0	0	0	0	0	0	0	0	0	0	0	0	0	0	0	100	0	0	0	0	0	100	100
51603	Patient 101	ExPEC, UPEC	O18AC	H5	publicST14	Not clustered (allelic difference > 5)	100	0	100	100	0	0	0	0	100	0	0	0	0	0	0	0	0	0	0	0	0	0	0	0	0	0	0	0	0	0	0	0	0	0	0	97	0	0	0	100	0	0	100
51671	Patient 102	No pathotype-associated genes	O8	H19	publicST88	Not clustered (allelic difference > 5)	0	0	0	0	0	100	0	0	100	0	0	0	0	0	0	0	0	0	0	0	0	0	0	0	0	0	0	0	0	0	0	0	0	0	0	100	0	0	0	0	0	0	0
51680	Patient 103	ExPEC	O8	H19	publicST88	Not clustered (allelic difference > 5)	0	0	0	0	0	100	0	0	100	0	0	0	0	0	0	0	0	0	0	0	0	0	0	0	0	0	0	0	0	0	0	0	0	0	0	100	0	0	0	0	0	0	0
85056	Patient001	ExPEC, UPEC	O7	H45	publicST62	Not clustered (allelic difference > 5)	100	0	0	0	0	100	0	0	99	0	0	0	0	0	0	0	0	0	0	0	0	0	0	0	0	0	0	0	0	0	0	0	0	0	0	100	0	0	0	0	0	100	100
85143	Patient002	ExPEC, UPEC	O75	H5	publicST537	Not clustered (allelic difference > 5)	100	0	100	100	0	0	0	0	100	0	0	0	0	0	0	0	0	0	0	0	0	0	0	0	0	0	0	0	0	0	0	0	0	0	0	0	0	0	0	100	0	0	0
85242	Patient003	UPEC	O85	H18	publicST117	Not clustered (allelic difference > 5)	0	0	100	0	0	100	0	0	100	0	0	0	0	0	0	0	0	0	0	0	0	0	0	0	0	0	0	0	0	0	0	0	0	0	0	100	0	0	0	0	0	0	0
85286	Patient004	ExPEC, UPEC	O1	H7	publicST59	Not clustered (allelic difference > 5)	100	0	0	99	0	100	0	0	99	0	0	0	0	0	0	0	0	0	0	0	0	0	0	0	0	0	0	0	0	0	0	0	0	0	0	100	0	0	0	0	0	0	0
85324	Patient005	ExPEC, UPEC	O15	H17	publicST770	Not clustered (allelic difference > 5)	0	0	0	0	0	0	0	0	98	0	0	0	0	0	0	0	0	0	0	0	0	0	0	0	0	0	0	0	0	0	0	0	0	0	0	100	0	0	0	0	0	0	0
85346	Patient006	ExPEC	O9	H9	publicST10	Not clustered (allelic difference > 5)	0	0	0	0	0	100	0	0	100	0	0	0	0	0	0	0	0	0	0	0	0	0	0	0	0	0	0	0	0	0	0	0	0	0	0	100	0	0	0	0	0	0	0
85406	Patient008	No pathotype-associated genes	O9	H4	publicST2041	Not clustered (allelic difference > 5)	0	0	0	0	0	100	0	0	100	0	0	0	0	0	0	0	0	0	0	0	0	0	0	0	0	0	0	0	0	0	0	0	0	0	0	100	0	0	0	0	0	0	0
85456	Patient009	UPEC	O17/O44	H4	publicST130	Not clustered (allelic difference > 5)	0	0	0	0	0	100	0	0	98	0	0	0	0	0	0	0	0	0	0	0	0	0	0	0	0	0	0	0	0	0	0	0	0	0	0	100	0	0	0	0	0	0	0
85462	Patient010	ExPEC, UPEC	O75	H5	publicST14	Not clustered (allelic difference > 5)	100	0	100	100	0	100	0	0	100	0	0	0	0	0	0	0	0	0	0	0	0	0	0	0	0	0	0	0	0	0	0	0	0	0	0	100	0	0	0	0	0	100	100
85481	Patient011	No pathotype-associated genes	O9	H31	Unknown (1, 1950, 44, 9, 11, 35, 7)	Not clustered (allelic difference > 5)	0	0	0	0	0	0	0	0	100	0	0	0	0	0	0	0	0	0	0	0	0	0	0	0	0	0	0	0	0	0	0	0	0	0	0	100	0	0	0	0	0	0	0
90036	Patient012	EAEC, ExPEC	O21	H2	publicST10	Not clustered (allelic difference > 5)	0	0	0	0	0	0	0	0	100	0	0	0	0	0	0	0	0	0	0	0	0	0	0	0	0	0	0	0	0	0	0	0	0	0	0	0	0	0	0	0	0	0	100
90065	Patient013	ExPEC, UPEC	O1	H7	publicST95	Not clustered (allelic difference > 5)	100	0	100	100	0	100	0	0	100	0	0	0	0	0	0	0	0	0	0	0	0	0	0	0	0	0	0	0	0	0	0	0	0	0	0	97	0	0	0	0	0	0	0
90067	Patient024	No pathotype-associated genes	O51	H27	publicST101	Not clustered (allelic difference > 5)	0	0	0	0	100	100	0	0	100	0	0	0	0	0	0	0	0	0	0	0	0	0	0	0	0	0	0	0	0	0	0	0	0	0	0	100	0	0	0	0	0	0	0
90105	Patient014	ExPEC, UPEC	O45	H7	publicST95	Not clustered (allelic difference > 5)	100	0	100	100	0	100	0	0	100	0	0	0	0	0	0	0	0	0	0	0	0	0	0	0	0	0	0	0	0	0	0	0	0	0	0	97	0	0	0	0	0	0	0
90145	Patient015	ExPEC, UPEC	O7	H45	publicST62	Not clustered (allelic difference > 5)	100	0	0	0	0	100	0	0	99	0	0	0	0	0	0	0	0	0	0	0	0	0	0	0	0	0	0	0	0	0	0	0	0	0	0	100	0	0	0	0	0	100	100
90203	Patient016	No pathotype-associated genes	O89	H37	publicST34	Not clustered (allelic difference > 5)	0	0	0	0	0	0	0	0	100	0	0	0	0	0	0	0	0	0	0	0	0	0	0	0	0	0	0	0	0	0	0	0	0	0	0	0	0	0	0	0	0	0	0
90252	Patient017	ExPEC	O9	H12	publicST23	Not clustered (allelic difference > 5)	0	0	0	0	0	100	0	0	100	0	0	0	0	0	0	0	0	0	0	0	0	0	0	0	0	0	0	0	0	0	0	0	0	0	0	0	0	0	0	0	0	0	0
90296	Patient018	ExPEC	Unknown	H8	publicST101	Not clustered (allelic difference > 5)	0	0	0	0	100	100	0	0	100	0	0	0	0	0	0	0	0	0	0	0	0	0	0	0	0	0	0	0	0	0	0	0	0	0	0	100	0	0	0	0	0	0	0
90346	Patient019	No pathotype-associated genes	O9	H17	publicST88	Not clustered (allelic difference > 5)	0	0	0	0	0	100	0	0	100	0	0	0	0	0	0	0	0	0	0	0	0	0	0	0	0	0	0	0	0	0	0	0	0	0	0	100	0	0	0	0	0	0	0
90378	Patient020	ExPEC, UPEC	O1	H7	publicST59	Not clustered (allelic difference > 5)	100	0	0	99	0	100	0	0	99	0	0	0	0	0	0	0	0	0	0	0	0	0	0	0	0	0	0	0	0	0	0	0	0	0	0	100	0	0	0	0	0	100	100
90433	Patient022	ExPEC, UPEC	O4	H5	publicST12	Not clustered (allelic difference > 5)	0	0	100	100	0	0	0	0	99	0	0	0	0	0	0	0	0	0	0	0	0	0	0	0	0	0	0	0	0	0	0	0	0	0	0	100	0	0	0	100	0	0	0
90454	Patient023	ExPEC	O9	H9	publicST23	Not clustered (allelic difference > 5)	0	0	0	0	0	100	0	0	100	0	0	0	0	0	0	0	0	0	0	0	0	0	0	0	0	0	0	0	0	0	0	0	0	0	0	100	0	0	0	0	0	0	0
95097	Patient025	ExPEC	O78	H4	publicST23	Not clustered (allelic difference > 5)	0	0	0	0	100	100	0	0	100	0	0	0	0	0	0	0	0	0	0	0	0	0	0	0	0	0	0	0	0	0	0	0	0	0	0	100	0	0	0	0	0	0	0
95150	Patient026	UPEC	O75	H5	publicST1858	Not clustered (allelic difference > 5)	99	0	100	100	0	0	0	0	100	0	0	0	0	0	0	0	0	0	0	0	0	0	0	0	0	0	0	0	0	0	0	0	0	0	0	100	0	0	0	0	0	0	0
95253	Patient027	ExPEC, UPEC	O21	H5	publicST12	Not clustered (allelic difference > 5)	100	0	100	100	0	100	0	0	100	0	0	0	0	0	0	0	0	0	0	0	0	0	0	0	0	0	0	0	0	0	0	0	0	0	0	100	0	0	0	0	0	100	100
95290	Patient028	No pathotype-associated genes	O8	H2	publicST1798	Not clustered (allelic difference > 5)	0	0	0	0	0	100	0	0	100	0	0	0	0	0	0	0	0	0	0	0	0	0	0	0	0	0	0	0	0	0	0	0	0	0	0	0	0	0	0	0	0	0	0
95333	Patient029	ExPEC, UPEC	O1	H7	publicST95	Not clustered (allelic difference > 5)	100	0	100	100	0	100	0	0	100	0	0	0	0	0	0	0	0	0	0	0	0	0	0	0	0	0	0	0	0	0	0	0	0	0	0	97	0	0	0	0	0	0	0
95391	Patient030	ExPEC	O17/O44	H18	publicST69	Not clustered (allelic difference > 5)	0	0	0	0	0	100	0	0	98	0	0	0	0	0	0	0	0	0	0	0	0	0	0	0	0	0	0	0	0	0	0	0	0	0	0	100	0	0	0	0	0	100	100
95395	Patient032	ExPEC	O23	H16	publicST453	Not clustered (allelic difference > 5)	0	0	0	0	100	100	0	0	99	0	0	0	0	0	0	0	0	0	0	0	0	0	0	0	0	0	0	0	0	0	0	0	0	0	0	100	0	0	0	0	0	0	0
95424	Patient033	ExPEC, UPEC	O19	H4	publicST405	Not clustered (allelic difference > 5)	0	0	0	0	0	0	0	0	99	0	0	0	0	0	0	0	0	0	0	0	0	0	0	0	0	0	0	0	0	0	0	0	0	0	0	100	0	0	0	0	0	0	100
95477	Patient034	ExPEC, UPEC	O85	H1	publicST706	Not clustered (allelic difference > 5)	100	0	100	99	0	0	0	0	100	0	0	0	0	0	0	0	0	0	0	0	0	0	0	0	0	0	0	0	0	0	0	0	0	0	0	100	0	0	0	100	0	0	0
95533	Patient035	ExPEC, UPEC	O45	H7	publicST95	Not clustered (allelic difference > 5)	100	0	100	100	0	100	0	0	100	0	0	0	0	0	0	0	0	0	0	0	0	0	0	0	0	0	0	0	0	0	0	0	0	0	0	97	0	0	0	0	0	0	0
95561	Patient036	ExPEC, UPEC	O6	H1	publicST73	Not clustered (allelic difference > 5)	100	0	100	100	0	100	0	0	100	100	0	0	0	0	0	0	0	0	0	0	0	0	0	0	0	0	0	0	0	0	0	0	0	0	0	100	0	0	0	0	0	0	100
100009	Patient 104	ExPEC, UPEC	O6	H1	publicST73	Not clustered (allelic difference > 5)	100	0	100	100	0	0	0	0	100	0	0	0	0	0	0	0	0	0	0	0	0	0	0	0	0	0	0	0	0	0	0	0	0	0	0	100	0	0	0	0	0	0	100
100175	Patient 105	ExPEC, UPEC	O75	H5	publicST1057	Not clustered (allelic difference > 5)	100	0	100	100	0	0	0	0	100	0	0	0	0	0	0	0	0	0	0	0	0	0	0	0	0	0	0	0	0	0	0	0	0	0	0	100	0	0	0	100	0	0	100
100243	Patient106	ExPEC, UPEC	O6	H1	publicST73	Not clustered (allelic difference > 5)	100	0	100	100	0	100	0	0	100	0	0	0	0	0	0	0	0	0	0	0	0	0	0	0	0	0	0	0	0	0	0	0	0	0	0	100	0	0	0	100	0	0	100
100253	Patient107	No pathotype-associated genes	O8	H11	publicST48	Not clustered (allelic difference > 5)	0	0	0	0	0	100	0	0	100	0	0	0	0	0	0	0	0	0	0	0	0	0	0	0	0	0	0	0	0	0	0	0	0	0	0	0	0	0	0	0	0	0	0
100337	Patient108	ExPEC, UPEC	O25	H4	publicST131	Not clustered (allelic difference > 5)	100	0	0	0	0	100	0	0	99	0	0	0	0	0	0	0	0	0	0	0	0	0	0	0	0	0	0	0	0	0	0	0	0	0	0	100	0	0	0	0	0	0	100
100391	Patient109	ExPEC, UPEC	O6	H1	publicST73	Not clustered (allelic difference > 5)	100	0	100	100	0	0	0	0	100	0	0	0	0	0	0	0	0	0	0	0	0	0	0	0	0	0	0	0	0	0	0	0	0	0	0	100	0	0	0	100	0	0	100
100455	Patient110	ExPEC, UPEC	O1	H7	publicST421	Not clustered (allelic difference > 5)	100	0	100	100	0	100	0	0	100	0	0	0	0	0	0	0	0	0	0	0	0	0	0	0	0	0	0	0	0	0	0	0	0	0	0	100	0	0	0	0	0	0	100
100462	Patient111	ExPEC	O61	H10	publicST57	Not clustered (allelic difference > 5)	0	0	0	0	0	100	0	0	99	0	0	0	0	0	0	0	0	0	0	0	0	0	0	0	0	0	0	0	0	0	0	0	0	0	0	100	0	100	0	100	0	0	0
100469	Patient112	ExPEC, UPEC	O1	H7	publicST95	Not clustered (allelic difference > 5)	100	0	100	100	0	100	0	0	100	0	0	0	0	0	0	0	0	0	0	0	0	0	0	0	0	0	0	0	0	0	0	0	0	0	0	97	0	0	0	0	0	0	0
100498	Patient113	No pathotype-associated genes	O32	H4	publicST1072	Not clustered (allelic difference > 5)	0	0	0	0	0	100	0	0	99	0	0	0	0	0	0	0	0	0	0	0	0	0	0	0	0	0	0	0	0	0	0	0	0	0	0	0	0	0	0	0	0	0	0
100533	Patient114	No pathotype-associated genes	O9	H10	publicST155	Not clustered (allelic difference > 5)	0	0	0	0	0	0	0	0	100	0	0	0	0	0	0	0	0	0	0	0	0	0	0	0	0	0	0	0	0	0	0	0	0	0	0	0	0	0	0	0	0	0	0
100662	Patient115	ExPEC, UPEC	O15	H18	publicST69	Not clustered (allelic difference > 5)	0	0	0	0	0	0	0	0	98	0	0	0	0	0	0	0	0	0	0	0	0	0	0	0	0	0	0	0	0	0	0	0	0	0	0	100	0	0	0	0	0	0	100
100677	Patient116	No pathotype-associated genes	O9	H30	publicST540	Not clustered (allelic difference > 5)	0	0	0	0	0	100	0	0	100	0	0	0	0	0	0	0	0	0	0	0	0	0	0	0	0	0	0	0	0	0	0	0	0	0	0	100	0	0	0	0	0	0	0
100720	Patient117	No pathotype-associated genes	O64	H12	publicST1611	Not clustered (allelic difference > 5)	0	0	0	0	0	100	0	0	100	0	0	0	0	0	0	0	0	0	0	0	0	0	0	0	0	0	0	0	0	0	0	0	0	0	0	100	0	0	0	0	0	0	0
100815	Patient118	ExPEC, UPEC	O25	H4	publicST131	Not clustered (allelic difference > 5)	100	0	0	0	0	100	0	0	99	0	0	0	0	0	0	0	0	0	0	0	0	0	0	0	0	0	0	0	0	0	0	0	0	0	0	100	0	0	0	0	0	0	100
100997	Patient119	ExPEC	O9	H17	publicST1480	Not clustered (allelic difference > 5)	0	0	0	0	0	100	0	0	100	0	0	0	0	0	0	0	0	0	0	0	0	0	0	0	0	0	0	0	0	0	0	0	0	0	0	100	0	0	0	0	0	0	0
101009	Patient120	ExPEC, UPEC	O6	H1	publicST73	Not clustered (allelic difference > 5)	100	0	100	100	0	100	0	0	100	0	0	0	0	0	0	0	0	0	0	0	0	0	0	0	0	0	0	0	0	0	0	0	0	0	0	100	0	0	0	0	0	0	100
101010	Patient121	ExPEC, UPEC	O25	H4	publicST95	Not clustered (allelic difference > 5)	100	0	100	100	0	100	0	0	100	0	0	0	0	0	0	0	0	0	0	0	0	0	0	0	0	0	0	0	0	0	0	0	0	0	0	97	0	0	0	0	0	0	0
101231	Patient122	ExPEC, UPEC	O11	H4	publicST2020	Not clustered (allelic difference > 5)	0	0	0	0	0	100	0	0	98	0	0	0	0	0	0	0	0	0	0	0	0	0	0	0	0	0	0	0	0	0	0	0	0	0	0	100	0	0	0	0	0	100	100
101341	Patient123	ExPEC, UPEC	O45	H7	publicST95	Not clustered (allelic difference > 5)	100	0	100	100	0	100	0	0	100	0	0	0	0	0	0	0	0	0	0	0	0	0	0	0	0	0	0	0	0	0	0	0	0	0	0	97	0	0	0	0	0	0	0
101358	Patient124	ExPEC, UPEC	O25	H4	publicST131	Not clustered (allelic difference > 5)	100	0	0	0	0	100	0	0	99	0	0	0	0	0	0	0	0	0	0	0	0	0	0	0	0	0	0	0	0	0	0	0	0	0	0	100	0	0	0	0	0	0	100
101370	Patient125	ExPEC, UPEC	O50/O2	H6	publicST141	Not clustered (allelic difference > 5)	100	0	0	100	0	100	0	0	100	0	0	0	0	0	0	0	0	0	0	0	0	0	0	0	0	0	0	0	0	0	0	0	0	0	0	0	0	0	0	0	0	0	0
101372	Patient126	ExPEC, UPEC	O50/O2	H1	publicST73	Not clustered (allelic difference > 5)	100	0	100	100	0	100	0	0	100	0	0	0	0	0	0	0	0	0	0	0	0	0	0	0	0	0	0	0	0	0	0	0	0	0	0	99	0	0	0	100	0	0	0
101496	Patient127	ExPEC, UPEC	O7	H45	publicST62	Not clustered (allelic difference > 5)	100	0	0	0	0	0	0	0	99	0	0	0	0	0	0	0	0	0	0	0	0	0	0	0	0	0	0	0	0	0	0	0	0	0	0	100	0	0	0	0	0	100	100
101528	Patient128	No pathotype-associated genes	O9	H9	publicST10	Not clustered (allelic difference > 5)	0	0	0	0	0	100	0	0	100	0	0	0	0	0	0	0	0	0	0	0	0	0	0	0	0	0	0	0	0	0	0	0	0	0	0	0	0	0	0	0	0	0	0
101529	Patient129	ExPEC, UPEC	O7	H45	publicST62	Not clustered (allelic difference > 5)	100	0	0	0	0	0	0	0	99	0	0	0	0	0	0	0	0	0	0	0	0	0	0	0	0	0	0	0	0	0	0	0	0	0	0	100	0	0	0	0	0	100	100
101560	Patient130	ExPEC	O8	H17	publicST88	Not clustered (allelic difference > 5)	0	0	0	0	0	100	0	0	100	0	0	0	0	0	0	0	0	0	0	0	0	0	0	0	0	0	0	0	0	0	0	0	0	0	0	100	0	0	0	0	0	0	0
101569	Patient131	ExPEC, UPEC	O6	H1	publicST73	Not clustered (allelic difference > 5)	100	0	100	100	0	0	0	0	100	0	0	0	0	0	0	0	0	0	0	0	0	0	0	0	0	0	0	0	0	0	0	0	0	0	0	100	0	0	0	0	0	0	0
101643	Patient132	ExPEC, UPEC	O83	H31	publicST372	Not clustered (allelic difference > 5)	100	0	100	98	0	0	0	0	100	0	0	0	0	0	0	0	0	0	0	0	0	0	0	0	0	0	0	0	0	0	0	0	0	0	0	100	0	0	0	0	0	0	0
101649	Patient133	No pathotype-associated genes	O8	H27	publicST410	Not clustered (allelic difference > 5)	0	0	0	0	0	100	0	0	100	0	0	0	0	0	0	0	0	0	0	0	0	0	0	0	0	0	0	0	0	0	0	0	0	0	0	100	0	0	0	0	0	0	0
101671	Patient134	No pathotype-associated genes	O9	H30	publicST88	Not clustered (allelic difference > 5)	0	0	0	0	0	0	0	0	100	0	0	0	0	0	0	0	0	0	0	0	0	0	0	0	0	0	0	0	0	0	0	0	0	0	0	0	0	0	0	0	0	0	0
101742	Patient135	ExPEC, UPEC	Unknown	H34	publicST354	Not clustered (allelic difference > 5)	100	0	0	99	0	100	0	0	100	0	0	0	0	0	0	0	0	0	0	0	0	0	0	0	0	0	0	0	0	0	0	0	0	0	0	100	0	0	0	0	0	0	0
101853	Patient136	ExPEC, UPEC	O25	H4	publicST131	Not clustered (allelic difference > 5)	100	0	0	0	0	100	0	0	99	0	0	0	0	0	0	0	0	0	0	0	0	0	0	0	0	0	0	0	0	0	0	0	0	0	0	99	0	0	0	0	0	0	0
150024	Patient137	ExPEC, UPEC	O153/O178	H1	publicST73	Not clustered (allelic difference > 5)	100	0	100	100	0	0	0	0	100	0	0	0	0	0	0	0	0	0	0	0	0	0	0	0	0	0	0	0	0	0	0	0	0	0	0	100	0	0	0	99	0	0	100
150032	Patient138	ExPEC	O8	H19	publicST88	Not clustered (allelic difference > 5)	0	0	0	0	0	98	0	0	100	0	0	0	0	0	0	0	0	0	0	0	0	0	0	0	0	0	0	0	0	0	0	0	0	0	0	100	0	0	0	0	0	0	0
150144	Patient139	ExPEC, UPEC	O50/O2	H14	publicST2015	Not clustered (allelic difference > 5)	100	0	100	98	0	0	0	0	100	0	0	0	0	0	0	0	0	0	0	0	0	0	0	0	0	0	0	0	0	0	0	0	0	0	0	100	0	0	0	100	0	0	0
150152	Patient140	No pathotype-associated genes	O8	H19	publicST88	Not clustered (allelic difference > 5)	0	0	0	0	0	100	0	0	100	0	0	0	0	0	0	0	0	0	0	0	0	0	0	0	0	0	0	0	0	0	0	0	0	0	0	100	0	0	0	0	0	0	0
150161	Patient141	ExPEC, UPEC	O18AC	H5	publicST14	Not clustered (allelic difference > 5)	100	0	100	100	0	100	0	0	100	0	0	0	0	0	0	0	0	0	0	0	0	0	0	0	0	0	0	0	0	0	0	0	0	0	0	100	0	0	0	0	0	100	100
150168	Patient142	ExPEC, UPEC	O117	H4	publicST69	Not clustered (allelic difference > 5)	0	0	0	0	0	0	0	0	98	0	0	0	0	0	0	0	0	0	0	0	0	0	0	0	0	0	0	0	0	0	0	0	0	0	0	100	0	0	0	0	0	0	100
150186	Patient143	ExPEC, UPEC	O25	H4	publicST131	Not clustered (allelic difference > 5)	100	0	0	0	0	0	0	0	99	0	0	0	0	0	0	0	0	0	0	0	0	0	0	0	0	0	0	0	0	0	0	0	0	0	0	99	0	0	0	0	0	0	100
150201	Patient144	ExPEC, UPEC	O50/O2	H4	publicST11240	Not clustered (allelic difference > 5)	100	0	100	100	0	100	0	0	100	0	0	0	0	0	0	0	0	0	0	0	0	0	0	0	0	0	0	0	0	0	0	0	0	0	0	99	0	0	0	0	0	0	0
150280	Patient145	No pathotype-associated genes	O159	H4	publicST6074	Not clustered (allelic difference > 5)	0	0	0	0	0	100	0	0	100	0	0	0	0	0	0	0	0	0	0	0	0	0	0	0	0	0	0	0	0	0	0	0	0	0	0	100	0	0	0	0	0	0	0
150375	Patient146	ExPEC	O8	H17	publicST88	Not clustered (allelic difference > 5)	0	0	0	0	0	100	0	0	100	0	0	0	0	0	0	0	0	0	0	0	0	0	0	0	0	0	0	0	0	0	0	0	0	0	0	100	0	0	0	0	0	0	0
150396	Patient147	No pathotype-associated genes	O9	H25	publicST641	Not clustered (allelic difference > 5)	0	0	0	0	0	0	0	0	99	0	0	0	0	0	0	0	0	0	0	0	0	0	0	0	0	0	0	0	0	0	0	0	0	0	0	100	0	0	0	0	0	0	0
150432	Patient148	ExPEC	O55	H10	publicST162	Not clustered (allelic difference > 5)	0	0	0	0	0	100	0	0	100	0	0	0	0	0	0	0	0	0	0	0	0	0	0	0	0	0	0	0	0	0	0	0	0	0	0	100	0	0	0	0	0	0	0
150549	Patient149	ExPEC, UPEC	Unknown	H34	publicST354	Not clustered (allelic difference > 5)	100	0	0	99	0	95	0	0	98	0	0	0	0	0	0	0	0	0	0	0	0	0	0	0	0	0	0	0	0	0	0	0	0	0	0	100	0	0	0	0	0	0	0
150619	Patient150	UPEC	O13/O135	H4	publicST357	Not clustered (allelic difference > 5)	100	0	100	100	0	100	0	0	99	0	0	0	0	0	0	0	0	0	0	0	0	0	0	0	0	0	0	0	0	0	0	0	0	0	0	100	0	0	0	0	0	0	0
150631	Patient151	ExPEC, UPEC	O50/O2	H4	publicST95	Not clustered (allelic difference > 5)	100	0	100	100	0	100	0	0	100	0	0	0	0	0	0	0	0	0	0	0	0	0	0	0	0	0	0	0	0	0	0	0	0	0	0	100	0	0	0	0	0	0	0
150664	Patient152	ExPEC, UPEC	O25	H4	publicST131	Not clustered (allelic difference > 5)	100	0	0	0	0	0	0	0	99	0	0	0	0	0	0	0	0	0	0	0	0	0	0	0	0	0	0	0	0	0	0	0	0	0	0	100	0	0	0	0	0	100	100
150739	Patient153	ExPEC	O78	H4	publicST23	Not clustered (allelic difference > 5)	0	0	0	0	100	100	0	0	100	0	0	0	0	0	0	0	0	0	0	0	0	0	0	0	0	0	0	0	0	0	0	0	0	0	0	100	0	0	0	0	0	0	0
150795	Patient154	ExPEC, UPEC	O6	H1	publicST73	Not clustered (allelic difference > 5)	100	0	100	100	0	0	0	0	100	0	0	0	0	0	0	0	0	0	0	0	0	0	0	0	0	0	0	0	0	0	0	0	0	0	0	100	0	0	0	100	0	0	0
150844	Patient155	ExPEC, UPEC	O15	H1	publicST393	Not clustered (allelic difference > 5)	0	0	0	0	0	0	0	0	98	0	0	0	0	0	0	0	0	0	0	0	0	0	0	0	0	0	0	0	0	0	0	0	0	0	0	100	0	0	0	0	0	0	100
150899	Patient156	ExPEC, UPEC	O6	H5	publicST7092	Not clustered (allelic difference > 5)	99	0	100	0	0	100	0	0	100	0	0	0	0	0	0	0	0	0	0	0	0	0	0	0	0	0	0	0	0	0	0	0	0	0	0	100	0	0	0	100	0	0	0
150915	Patient157	ExPEC, UPEC	O75	H5	publicST1193	Not clustered (allelic difference > 5)	100	0	100	100	0	0	0	0	100	0	0	0	0	0	0	0	0	0	0	0	0	0	0	0	0	0	0	0	0	0	0	0	0	0	0	100	0	0	0	0	0	100	100
150926	Patient158	No pathotype-associated genes	Unknown	H19	publicST88	Not clustered (allelic difference > 5)	0	0	0	0	0	0	0	0	100	0	0	0	0	0	0	0	0	0	0	0	0	0	0	0	0	0	0	0	0	0	0	0	0	0	0	100	0	0	0	0	0	0	0
150930	Patient159	No pathotype-associated genes	O75	H55	publicST409	Not clustered (allelic difference > 5)	0	0	0	0	0	0	0	0	100	0	0	0	0	0	0	0	0	0	0	0	0	0	0	0	0	0	0	0	0	0	0	0	0	0	0	100	0	0	0	0	0	0	0
151114	Patient160	ExPEC, UPEC	O4	H1	publicST1618	Not clustered (allelic difference > 5)	100	0	100	100	0	100	0	0	100	0	0	0	0	0	0	0	0	0	0	0	0	0	0	0	0	0	0	0	0	0	0	0	0	0	0	0	0	0	0	0	0	0	0
151133	Patient161	No pathotype-associated genes	O8	H9	publicST88	Not clustered (allelic difference > 5)	0	0	0	0	0	0	0	0	100	0	0	0	0	0	0	0	0	0	0	0	0	0	0	0	0	0	0	0	0	0	0	0	0	0	0	0	0	0	0	0	0	0	0
151135	Patient162	No pathotype-associated genes	O15	Unknown	publicST48	Not clustered (allelic difference > 5)	0	0	0	0	0	99	0	0	100	0	0	0	0	0	0	0	0	0	0	0	0	0	0	0	0	0	0	0	0	0	0	0	0	0	0	0	0	0	0	0	0	0	0
151225	Patient163	ExPEC, UPEC	O117	H4	publicST428	Not clustered (allelic difference > 5)	100	0	0	100	0	100	0	0	100	0	0	0	0	0	0	0	0	0	0	0	0	0	0	0	0	0	0	0	0	0	0	0	0	0	0	0	0	0	0	0	0	0	0
151227	Patient164	UPEC	O134	H31	publicST420	Not clustered (allelic difference > 5)	99	0	100	100	0	100	0	0	100	0	0	0	0	0	0	0	0	0	0	0	0	0	0	0	0	0	0	0	0	0	0	0	0	0	0	100	0	0	0	0	0	100	0
151293	Patient165	ExPEC, UPEC	O25	H4	publicST131	Not clustered (allelic difference > 5)	100	0	0	0	0	100	0	0	99	0	0	0	0	0	0	0	0	0	0	0	0	0	0	0	0	0	0	0	0	0	0	0	0	0	0	100	0	0	0	0	0	0	100
151320	Patient166	ExPEC, UPEC	O75	H5	publicST404	Not clustered (allelic difference > 5)	100	0	100	100	0	100	0	0	100	0	0	0	0	0	0	0	0	0	0	0	0	0	0	0	0	0	0	0	0	0	0	0	0	0	0	100	0	0	0	0	0	100	100
151354	Patient167	ExPEC, UPEC	O18AC	H5	publicST14	Not clustered (allelic difference > 5)	100	0	100	100	0	100	0	0	100	0	0	0	0	0	0	0	0	0	0	0	0	0	0	0	0	0	0	0	0	0	0	0	0	0	0	100	0	0	0	100	0	0	100
151378	Patient168	ExPEC, UPEC	O6	H1	publicST73	Not clustered (allelic difference > 5)	100	0	100	100	0	100	0	0	100	0	0	0	0	0	0	0	0	0	0	0	0	0	0	0	0	0	0	0	0	0	0	0	0	0	0	100	0	0	0	0	0	100	100
151448	Patient169	No pathotype-associated genes	O8	H10	publicST3858	Not clustered (allelic difference > 5)	0	0	0	0	0	0	0	0	100	0	0	0	0	0	0	0	0	0	0	0	0	0	0	0	0	0	0	0	0	0	0	0	0	0	0	0	0	0	0	0	0	0	0
151457	Patient170	ExPEC, UPEC	O25	H4	publicST131	Not clustered (allelic difference > 5)	100	0	0	0	0	100	0	0	99	0	0	0	0	0	0	0	0	0	0	0	0	0	0	0	0	0	0	0	0	0	0	0	0	0	0	100	0	0	0	0	0	0	0
151467	Patient171	No pathotype-associated genes	O9	H12	publicST23	Not clustered (allelic difference > 5)	0	0	0	0	100	100	0	0	100	0	0	0	0	0	0	0	0	0	0	0	0	0	0	0	0	0	0	0	0	0	0	0	0	0	0	100	0	0	0	0	0	0	0
151606	Patient172	ExPEC, UPEC	O25	H4	publicST131	Not clustered (allelic difference > 5)	100	0	0	0	0	96	0	0	99	0	0	0	0	0	0	0	0	0	0	0	0	0	0	0	0	0	0	0	0	0	0	0	0	0	0	100	0	0	0	0	0	0	100
151615	Patient173	No pathotype-associated genes	O78	H4	publicST23	Not clustered (allelic difference > 5)	0	0	0	0	0	0	0	0	100	0	0	0	0	0	0	0	0	0	0	0	0	0	0	0	0	0	0	0	0	0	0	0	0	0	0	100	0	0	0	0	0	0	0
151630	Patient174	ExPEC	O9	H17	publicST88	Not clustered (allelic difference > 5)	0	0	0	0	0	100	0	0	100	0	0	0	0	0	0	0	0	0	0	0	0	0	0	0	0	0	0	0	0	0	0	0	0	0	0	100	0	0	0	0	0	0	0
151724	Patient175	UPEC	O15	H18	publicST69	Not clustered (allelic difference > 5)	0	0	0	0	0	100	0	0	98	0	0	0	0	0	0	0	0	0	0	0	0	0	0	0	0	0	0	0	0	0	0	0	0	0	0	100	0	0	0	0	0	0	0
151725	Patient176	ExPEC, UPEC	O25	H4	publicST2279	Not clustered (allelic difference > 5)	100	0	0	0	0	100	0	0	99	0	0	0	0	0	0	0	0	0	0	0	0	0	0	0	0	0	0	0	0	0	0	0	0	0	0	99	0	0	0	0	0	100	100
151745	Patient177	ExPEC, UPEC	O25	H4	publicST131	Not clustered (allelic difference > 5)	100	0	0	0	0	100	0	0	99	0	0	0	0	0	0	0	0	0	0	0	0	0	0	0	0	0	0	0	0	0	0	0	0	0	0	100	0	0	0	0	0	100	100
151823	Patient178	ExPEC, UPEC	O25	H4	publicST131	Not clustered (allelic difference > 5)	100	0	0	0	0	100	0	0	99	0	0	0	0	0	0	0	0	0	0	0	0	0	0	0	0	0	0	0	0	0	0	0	0	0	0	100	0	0	0	0	0	0	100
151923	Patient179	No pathotype-associated genes	O8	H17	publicST10	Not clustered (allelic difference > 5)	0	0	0	0	0	100	0	0	100	0	0	0	0	0	0	0	0	0	0	0	0	0	0	0	0	0	0	0	0	0	0	0	0	0	0	100	0	0	0	0	0	0	0
151924	Patient180	EAEC, ExPEC, UPEC	O153/O178	H30	publicST38	Not clustered (allelic difference > 5)	0	0	0	0	0	100	0	0	98	0	0	0	0	0	0	0	0	0	0	0	0	0	0	0	0	0	0	0	0	0	0	0	0	0	0	100	0	0	0	0	0	0	100
151931	Patient181	ExPEC	O155	H20	publicST6255	Not clustered (allelic difference > 5)	0	0	0	0	100	99	0	0	100	0	0	0	0	0	0	0	0	0	0	0	0	0	0	0	0	0	0	0	0	0	0	0	0	0	0	100	0	0	0	0	0	0	0
151982	Patient182	No pathotype-associated genes	O8	H9	publicST23	Not clustered (allelic difference > 5)	0	0	0	0	0	0	0	0	100	0	0	0	0	0	0	0	0	0	0	0	0	0	0	0	0	0	0	0	0	0	0	0	0	0	0	0	0	0	0	0	0	0	0
152066	Patient183	ExPEC, UPEC	O7	H45	publicST62	Not clustered (allelic difference > 5)	100	0	0	0	0	0	0	0	99	0	0	0	0	0	0	0	0	0	0	0	0	0	0	0	0	0	0	0	0	0	0	0	0	0	0	100	0	0	0	0	0	100	100
152072	Patient184	UPEC	O161	H4	publicST117	Not clustered (allelic difference > 5)	0	0	100	0	0	0	0	0	99	0	0	0	0	0	0	0	0	0	0	0	0	0	0	0	0	0	0	0	0	0	0	0	0	0	0	0	0	0	0	0	0	0	0
152152	Patient185	UPEC	O21	H7	publicST636	Not clustered (allelic difference > 5)	100	0	100	100	0	100	0	0	100	100	0	0	0	0	0	0	0	0	0	0	0	0	0	0	0	0	0	0	0	0	0	0	0	0	0	100	0	0	0	0	0	0	0
152180	Patient186	UPEC	O33	H4	publicST117	Not clustered (allelic difference > 5)	0	0	100	0	0	100	0	0	99	0	0	0	0	0	0	0	0	0	0	0	0	0	0	0	0	0	0	0	0	0	0	0	0	0	0	100	0	0	0	0	0	0	0
180017	Patient187	ExPEC, UPEC	O50/O2	H6	publicST998	Not clustered (allelic difference > 5)	0	0	100	100	0	100	0	0	100	0	0	0	0	0	0	0	0	0	0	0	0	0	0	0	0	0	0	0	0	0	0	0	0	0	0	100	0	100	0	100	0	0	0
180046	Patient188	ExPEC, UPEC	O16	H5	publicST131	Not clustered (allelic difference > 5)	100	0	0	0	0	100	0	0	99	0	0	0	0	0	0	0	0	0	0	0	0	0	0	0	0	0	0	0	0	0	0	0	0	0	0	100	0	0	0	0	0	100	100
180088	Patient189	ExPEC	O7	H4	publicST3764	Not clustered (allelic difference > 5)	0	0	0	0	0	100	0	0	99	0	0	0	0	0	0	0	0	0	0	0	0	0	0	0	0	0	0	0	0	0	0	0	0	0	0	100	0	0	0	0	0	0	0
180127	Patient190	No pathotype-associated genes	O109	H27	publicST10	Not clustered (allelic difference > 5)	0	0	0	0	0	100	0	0	100	0	0	0	0	0	0	0	0	0	0	0	0	0	0	0	0	0	0	0	0	0	0	0	0	0	0	0	0	0	0	0	0	0	0
180155	Patient191	ExPEC	O5	H18	publicST69	Not clustered (allelic difference > 5)	0	0	0	0	0	100	0	0	98	0	0	0	0	0	0	0	0	0	0	0	0	0	0	0	0	0	0	0	0	0	0	0	0	0	0	0	0	0	0	0	0	0	0
180175	Patient192	ExPEC	O9	H9	publicST167	Not clustered (allelic difference > 5)	0	0	0	0	0	100	0	0	100	0	0	0	0	0	0	0	0	0	0	0	0	0	0	0	0	0	0	0	0	0	0	0	0	0	0	100	0	0	0	0	0	0	0
180176	Patient193	ExPEC, UPEC	O25	H4	publicST131	Not clustered (allelic difference > 5)	100	0	0	0	0	100	0	0	99	0	0	0	0	0	0	0	0	0	0	0	0	0	0	0	0	0	0	0	0	0	0	0	0	0	0	100	0	100	0	100	0	0	100
180237	Patient194	ExPEC, UPEC	O1	H7	publicST95	Not clustered (allelic difference > 5)	100	0	100	100	0	100	0	0	100	0	0	0	0	0	0	0	0	0	0	0	0	0	0	0	0	0	0	0	0	0	0	0	0	0	0	100	0	0	0	0	0	100	0
180245	Patient195	No pathotype-associated genes	Unknown	H46	publicST154	Not clustered (allelic difference > 5)	0	0	0	0	0	100	0	0	100	0	0	0	0	0	0	0	0	0	0	0	0	0	0	0	0	0	0	0	0	0	0	0	0	0	0	0	0	0	0	0	0	0	0
180254	Patient196	ExPEC, UPEC	O15	H18	publicST69	Not clustered (allelic difference > 5)	0	0	0	0	0	100	0	0	98	0	0	0	0	0	0	0	0	0	0	0	0	0	0	0	0	0	0	0	0	0	0	0	0	0	0	98	0	0	0	0	0	0	100
180256	Patient197	ExPEC, UPEC	O117	H4	publicST69	Not clustered (allelic difference > 5)	0	0	0	0	0	0	0	0	98	0	0	0	0	0	0	0	0	0	0	0	0	0	0	0	0	0	0	0	0	0	0	0	0	0	0	100	0	0	0	0	0	0	100
180274	Patient198	ExPEC, UPEC	O25	H4	publicST131	Not clustered (allelic difference > 5)	100	0	0	0	0	0	0	0	99	0	0	0	0	0	0	0	0	0	0	0	0	0	0	0	0	0	0	0	0	0	0	0	0	0	0	100	0	0	0	0	0	0	100
180334	Patient199	ExPEC, UPEC	O6	H1	publicST73	Not clustered (allelic difference > 5)	100	0	100	100	0	100	0	0	100	0	0	0	0	0	0	0	0	0	0	0	0	0	0	0	0	0	0	0	0	0	0	0	0	0	0	100	0	0	0	0	0	100	100
180348	Patient200	ExPEC, UPEC	O25	H4	publicST131	Fourth cluster (allelic difference < 5)	100	0	0	0	0	0	0	0	99	0	0	0	0	0	0	0	0	0	0	0	0	0	0	0	0	0	0	0	0	0	0	0	0	0	0	100	0	0	0	0	0	0	100
180362	Patient201	ExPEC, UPEC	O25	H4	publicST131	Fourth cluster (allelic difference < 5)	100	0	0	0	0	0	0	0	99	0	0	0	0	0	0	0	0	0	0	0	0	0	0	0	0	0	0	0	0	0	0	0	0	0	0	100	0	0	0	0	0	0	100
180421	Patient202	ExPEC, UPEC	O25	H4	publicST131	Not clustered (allelic difference > 5)	100	0	0	0	0	100	0	0	99	0	0	0	0	0	0	0	0	0	0	0	0	0	0	0	0	0	0	0	0	0	0	0	0	0	0	100	0	0	0	0	0	0	100
180423	Patient203	ExPEC, UPEC	O117	H4	publicST69	Second cluster (allelic difference < 5)	0	0	0	0	0	0	0	0	98	0	0	0	0	0	0	0	0	0	0	0	0	0	0	0	0	0	0	0	0	0	0	0	0	0	0	100	0	0	0	0	0	0	100
180432	Patient204	ExPEC, UPEC	O117	H4	publicST69	Second cluster (allelic difference < 5)	0	0	0	0	0	0	0	0	98	0	0	0	0	0	0	0	0	0	0	0	0	0	0	0	0	0	0	0	0	0	0	0	0	0	0	100	0	0	0	0	0	0	100
180473	Patient205	No pathotype-associated genes	O147	H21	publicST6701	Not clustered (allelic difference > 5)	0	0	0	0	0	0	0	0	99	0	0	0	0	0	0	0	0	0	0	0	0	0	0	0	0	0	0	0	0	0	0	0	0	0	0	0	0	0	0	0	0	0	0
180475	Patient206	No pathotype-associated genes	O100	H25	publicST683	Not clustered (allelic difference > 5)	0	0	0	0	0	100	0	0	100	0	0	0	0	0	0	0	0	0	0	0	0	0	0	0	0	0	0	0	0	0	0	0	0	0	0	0	0	0	0	0	0	0	0
180609	Patient207	AEEC (atypical EPEC)	O128AB	H2	publicST13128	Not clustered (allelic difference > 5)	0	0	0	0	0	100	0	100	100	0	0	0	0	0	0	0	0	0	0	0	0	0	0	0	0	0	0	0	0	0	0	0	0	0	0	0	0	0	0	0	0	0	0
180654	Patient208	ExPEC, UPEC	O6	H1	publicST73	Not clustered (allelic difference > 5)	100	0	100	100	0	100	0	0	100	0	0	0	0	0	0	0	0	0	0	0	0	0	0	0	0	0	0	0	0	0	0	0	0	0	0	100	0	0	0	0	0	0	100
180664	Patient209	ExPEC, UPEC	O1	H7	publicST95	Not clustered (allelic difference > 5)	100	0	100	100	0	100	0	0	100	0	0	0	0	0	0	0	0	0	0	0	0	0	0	0	0	0	0	0	0	0	0	0	0	0	0	97	0	0	0	0	0	0	0
180665	Patient210	ExPEC, UPEC	O15	H18	publicST69	Not clustered (allelic difference > 5)	0	0	0	0	0	0	0	0	98	0	0	0	0	0	0	0	0	0	0	0	0	0	0	0	0	0	0	0	0	0	0	0	0	0	0	100	0	0	0	0	0	0	100
180702	Patient211	ExPEC, UPEC	O4	H5	publicST12	Not clustered (allelic difference > 5)	100	0	100	100	0	100	0	0	99	0	0	0	0	0	0	0	0	0	0	0	0	0	0	0	0	0	0	0	0	0	0	0	0	0	0	100	0	0	0	0	0	0	0
180703	Patient212	ExPEC, UPEC	O75	H5	publicST1193	Not clustered (allelic difference > 5)	100	0	100	100	0	0	0	0	100	0	0	0	0	0	0	0	0	0	0	0	0	0	0	0	0	0	0	0	0	0	0	0	0	0	0	100	0	0	0	0	0	100	100
180747	Patient213	ExPEC, UPEC	O1	H7	publicST95	Third cluster (allelic difference < 5)	100	0	100	100	0	100	0	0	100	0	0	0	0	0	0	0	0	0	0	0	0	0	0	0	0	0	0	0	0	0	0	0	0	0	0	97	0	0	0	0	0	0	0
180755	Patient214	ExPEC	O7	H4	publicST93	Not clustered (allelic difference > 5)	0	0	0	0	0	99	0	0	99	0	0	0	0	0	0	0	0	0	0	0	0	0	0	0	0	0	0	0	0	0	0	0	0	0	0	100	0	0	0	0	0	0	0
180758	Patient215	UPEC	O25	H4	publicST131	Not clustered (allelic difference > 5)	0	0	0	0	0	100	0	0	99	0	0	0	0	0	0	0	0	0	0	0	0	0	0	0	0	0	0	0	0	0	0	0	0	0	0	98	0	0	0	0	0	0	0
180771	Patient216	ExPEC	O89	H4	publicST44	Not clustered (allelic difference > 5)	0	0	0	0	0	100	0	0	100	0	0	0	0	0	0	0	0	0	0	0	0	0	0	0	0	0	0	0	0	0	0	0	0	0	0	100	0	0	0	0	0	0	0
180815	Patient217	ExPEC	O17/O44	H18	publicST69	Not clustered (allelic difference > 5)	0	0	0	0	0	100	0	0	98	0	0	0	0	0	0	0	0	0	0	0	0	0	0	0	0	0	0	0	0	0	0	0	0	0	0	0	0	0	0	0	0	0	0
180932	Patient218	ExPEC, UPEC	O15	H6	publicST69	Not clustered (allelic difference > 5)	0	0	0	0	100	100	0	0	99	0	0	0	0	0	0	0	0	0	0	0	0	0	0	0	0	0	0	0	0	0	0	0	0	0	0	99	0	0	0	0	0	0	0
180974	Patient219	ExPEC, UPEC	O1	H7	publicST95	Third cluster (allelic difference < 5)	100	0	100	100	0	100	0	0	100	0	0	0	0	0	0	0	0	0	0	0	0	0	0	0	0	0	0	0	0	0	0	0	0	0	0	97	0	0	0	0	0	0	0
180978	Patient220	ExPEC, UPEC	O25	H4	publicST131	Not clustered (allelic difference > 5)	100	0	0	0	0	0	0	0	99	0	0	0	0	0	0	0	0	0	0	0	0	0	0	0	0	0	0	0	0	0	0	0	0	0	0	100	0	0	0	0	0	0	100
181081	Patient221	ExPEC	O17/O44	H18	publicST69	Not clustered (allelic difference > 5)	0	0	0	0	0	100	0	0	98	0	0	0	0	0	0	0	0	0	0	0	0	0	0	0	0	0	0	0	0	0	0	0	0	0	0	0	0	0	0	0	0	0	0
181121	Patient222	No pathotype-associated genes	Unknown	H7	publicST196	Not clustered (allelic difference > 5)	0	0	0	0	0	100	0	0	100	0	0	0	0	0	0	0	0	0	0	0	0	0	0	0	0	0	0	0	0	0	0	0	0	0	0	0	0	0	0	0	0	0	0
181193	Patient223	ExPEC, UPEC	O25	H4	publicST131	Not clustered (allelic difference > 5)	100	0	0	0	0	100	0	0	99	0	0	0	0	0	0	0	0	0	0	0	0	0	0	0	0	0	0	0	0	0	0	0	0	0	0	99	0	0	0	0	0	100	100
181198	Patient224	No pathotype-associated genes	O17/O77	H45	publicST2562	Not clustered (allelic difference > 5)	0	0	0	0	0	99	0	0	98	0	0	0	0	0	0	0	0	0	0	0	0	0	0	0	0	0	0	0	0	0	0	0	0	0	0	0	0	0	0	0	0	0	0
181238	Patient225	No pathotype-associated genes	O9	H10	publicST1431	Not clustered (allelic difference > 5)	0	0	0	0	0	100	0	0	99	0	0	0	0	0	0	0	0	0	0	0	0	0	0	0	0	0	0	0	0	0	0	0	0	0	0	100	0	0	0	0	0	0	0
181285	Patient226	No pathotype-associated genes	Unknown	H10	publicST744	Not clustered (allelic difference > 5)	0	0	0	0	0	0	0	0	100	0	0	0	0	0	0	0	0	0	0	0	0	0	0	0	0	0	0	0	0	0	0	0	0	0	0	0	0	0	0	0	0	0	0
181310	Patient227	ExPEC, UPEC	O25	H4	publicST131	Not clustered (allelic difference > 5)	100	0	0	0	0	100	0	0	99	0	0	0	0	0	0	0	0	0	0	0	0	0	0	0	0	0	0	0	0	0	0	0	0	0	0	99	0	0	0	0	0	100	100
181323	Patient228	ExPEC, UPEC	O4	H5	publicST12	Not clustered (allelic difference > 5)	100	0	100	100	0	0	0	0	99	0	0	0	0	0	0	0	0	0	0	0	0	0	0	0	0	0	0	0	0	0	0	0	0	0	0	100	0	0	0	100	0	0	0
181333	Patient229	No pathotype-associated genes	Unknown	H21	publicST101	Not clustered (allelic difference > 5)	0	0	0	0	0	0	0	0	100	0	0	0	0	0	0	0	0	0	0	0	0	0	0	0	0	0	0	0	0	0	0	0	0	0	0	0	0	0	0	0	0	0	0
181370	Patient230	No pathotype-associated genes	O9	H19	publicST1431	Not clustered (allelic difference > 5)	0	0	0	0	0	100	0	0	99	0	0	0	0	0	0	0	0	0	0	0	0	0	0	0	0	0	0	0	0	0	0	0	0	0	0	0	0	0	0	0	0	0	0
181374	Patient231	UPEC	O13/O135	H4	publicST538	Not clustered (allelic difference > 5)	99	0	100	100	0	100	0	0	99	0	0	0	0	0	0	0	0	0	0	0	0	0	0	0	0	0	0	0	0	0	0	0	0	0	0	100	0	0	0	0	0	0	0
181386	Patient232	ExPEC, UPEC	O15	H18	publicST69	Not clustered (allelic difference > 5)	0	0	0	0	0	100	0	0	98	0	0	0	0	0	0	0	0	0	0	0	0	0	0	0	0	0	0	0	0	0	0	0	0	0	0	0	0	0	0	0	0	0	100
181414	Patient233	UPEC	O13/O135	H4	publicST538	Not clustered (allelic difference > 5)	99	0	100	100	0	100	0	0	99	0	0	0	0	0	0	0	0	0	0	0	0	0	0	0	0	0	0	0	0	0	0	0	0	0	0	100	0	0	0	0	0	100	0
181439	Patient234	ExPEC, UPEC	O13/O135	H4	publicST538	Not clustered (allelic difference > 5)	99	0	0	100	0	100	0	0	99	0	0	0	0	0	0	0	0	0	0	0	0	0	0	0	0	0	0	0	0	0	0	0	0	0	0	100	0	0	0	0	0	0	0
181449	Patient235	ExPEC, UPEC	O86	H18	publicST69	Not clustered (allelic difference > 5)	0	0	0	0	0	100	0	0	98	0	0	0	0	0	0	0	0	0	0	0	0	0	0	0	0	0	0	0	0	0	0	0	0	0	0	100	0	0	0	0	0	0	100
181469	Patient236	ExPEC, UPEC	O7	H45	publicST62	Not clustered (allelic difference > 5)	100	0	0	0	0	0	0	0	99	0	0	0	0	0	0	0	0	0	0	0	0	0	0	0	0	0	0	0	0	0	0	0	0	0	0	100	0	0	0	0	0	100	100
181887	Patient237	ExPEC, UPEC	O161	H4	publicST117	Not clustered (allelic difference > 5)	0	0	100	0	0	100	0	0	99	0	0	0	0	0	0	0	0	0	0	0	0	0	0	0	0	0	0	0	0	0	0	0	0	0	0	100	0	0	0	0	0	0	0
[truncated: 151 more columns]
